# Supplementary material for: Interferon-γ and Proliferation Responses to Salmonella enterica Serotype Typhi Proteins in Patients with S. Typhi Bacteremia in Dhaka, Bangladesh
Source: PLoS Negl Trop Dis. 2011 Jun 7;5(6):e1193. doi: 10.1371/journal.pntd.0001193 (PMC3110156; doi:10.1371/journal.pntd.0001193)
Supplement: Table S1 — Mass spectrometric analysis of S . Typhi membrane preparation. (XLS) [file pntd.0001193.s001.xls]

## Sheet: Supplemental Table 1
Table S1: Mass sprectrometric analysis of S. Typhi membrane preparation
Accession	Entry name	Gene Locus	Gene Name	Primary Common Name	Peptide Hits
P0A1H6	EFTU_SALTI	STY4553; STY3739	tufA, tufB	elongation factor Tu	380
Q8Z7S0	OMPA_SALTI	STY1091	ompA	outer membrane protein A	342
Q8Z8C8	Q8Z8C8_SALTI	STY0777	sdhA	succinate dehydrogenase flavoprotein subunit	298
Q8Z1T9	LAMB_SALTI	STY4427	lamB	maltoporin precursor	250
Q8XGX4	ATPB_SALTI	STY3913	atpD	ATP synthase beta subunit	201
Q8XG95	ATPA_SALTI	STY3911	atpA	ATP synthase alpha subunit	185
P0A264	OMPC_SALTI	STY2493	ompC	outer membrane protein C	170
Q8Z9F0	Q8Z9F0_SALTI	STY0175	aceE	pyruvate dehydrogenase E1 component	135
Q8Z4L6	PUR4_SALTI	STY2812	purL	phosphoribosylformylglycineamide synthetase	132
P0AA29	THIO_SALTI	STY3639	trxA	thioredoxin	125
Q8Z9E6	Q8Z9E6_SALTI	STY0181	acnB	aconitate hydratase 2 (citrate hydro-lyase 2)	117
Q8Z937	FADE_SALTI	STY0354		possible acyl-CoA dehydrogenase	116
P0A1D4	CH60_SALTI	STY4690	groEL	GroEL protein	105
Q8Z9A3	YAET_SALTI	STY0247	yaeT	outer membrane protein precursor	102
Q8XH17	Q8XH17_SALTI	STY0872	ompX	outer membrane protein x precursor	98
Q8Z858	Q8Z858_SALTI	STY0896	dacC	D-alanyl-D-alanine carboxypeptidase (penicillin-binding protein 6 precursor)	91
Q8Z6J0	Q8Z6J0_SALTI	STY1761	ppsA	phosphoenolpyruvate synthase	88
Q8XFH6	Q8XFH6_SALTI	STY0795	pal	peptidoglycan-associated lipoprotein precursor	86
Q8Z8C6	Q8Z8C6_SALTI	STY0779	sucA	2-oxoglutarate dehydrogenase E1 component	78
Q8Z7D2	Q8Z7D2_SALTI	STY1339	acnA	aconitate hydratase 1 (citrate hydro-lyase 1)	75
Q8Z1U1	Q8Z1U1_SALTI	STY4425	malE	periplasmic maltose-binding protein	74
Q8Z9R1	DNAK_SALTI	STY0012	dnaK	DnaK protein (heat shock protein 70)	73
Q8Z8C7	Q8Z8C7_SALTI	STY0778	sdhB	succinate dehydrogenase iron-sulfur protein	72
Q8Z2Y6	GLPK_SALTI	STY3784	glpK	glycerol kinase	71
Q8Z2A8	GHRB_SALTI	STY4156	yiaE	putative 2-hydroxyacid dehydrogenase	70
Q8Z4P2	RLMN_SALTI	STY2770	yfgB	conserved hypothetical protein	70
P64053	EFTS_SALTI	STY0240	tsf	elongation factor Ts	70
Q8Z2Y2	TPIS_SALTI	STY3789	tpiA	triosephosphate isomerase	70
Q8Z8W4	Q8Z8W4_SALTI	STY0472	thiJ	4-methyl-5(b-hydroxyethyl)-thiazole monophosphate biosynthesis (ThiJ) protein	70
Q8Z6F3	Q8Z6F3_SALTI	STY1819	sppA	protease IV	70
Q8Z9G3	SECA_SALTI	STY0156	secA	preprotein translocase SecA subunit	70
Q8Z676	Q8Z676_SALTI	STY1956	sdaA	L-serine deaminase 1	70
P0A213	GYRI_SALTI	STY2266	sbmC	putative DNA gyrase inhibitory protein	70
P0A2B0	RS16_SALTI	STY2863	rpsP	30S ribosomal subunit protein S16	70
Q8Z4R2	PUR5_SALTI	STY2740	purM	phosphoribosylformylglycinamidine cyclo-ligase	70
Q8Z7H3	PHOQ_SALTI	STY1270	phoQ	sensor protein PhoQ, regulator of virulence determinants	70
Q8XET5	Q8XET5_SALTI	STY4911	osmY	Putative periplasmic protein	70
P0A1Z3	SKP_SALTI	STY0248	ompH	outer membrane protein OmpH precursor	70
Q8Z4X4	Q8Z4X4_SALTI	STY2650	nupC	nucleoside permease NupC	70
Q8XGN7	NUOB_SALTI	STY2557	nuoB	NADH dehydrogenase I chain B	70
Q83T44	Q83T44_SALTI	t1029		conserved hypothetical protein	70
Q8XFD9	Q8XFD9_SALTI	STY2946		conserved hypothetical protein	70
Q8XGT5	Q8XGT5_SALTI	STY3353		possible exported protein	70
Q8Z0Y6	Q8Z0Y6_SALTI	STY4856		conserved hypothetical protein	70
Q8Z4V2	Q8Z4V2_SALTI	STY2684		putative lipoprotein	70
Q8Z626	Q8Z626_SALTI	STY2035		putative bacteriophage protein	70
Q8Z6R1	Q8Z6R1_SALTI	STY1660		putative oxidoreductase	70
Q8Z773	Q8Z773_SALTI	STY1433		conserved hypothetical protein	70
Q8Z7G2	Q8Z7G2_SALTI	STY1285	narL	nitrate/nitrite response regulator protein NarL	70
P0A1X7	AMPM_SALTI	STY0238	map	methionine aminopeptidase	70
Q8Z9A2	LPXA_SALTI	STY0251	lpxA	acyl-[acyl-carrier-protein]:UDP-N- acetylglucosamine O-acyltransferase	70
Q8XFI1	LPP1_SALTI	STY1745	lppA	major outer membrane lipoprotein	70
P65818	HTPX_SALTI	STY1975	htpX	heat shock protein	70
Q8Z398	Q8Z398_SALTI	STY3624	hemY	Porphyrin biosynthetic protein	70
P64223	GCST_SALTI	STY3211	gcvT	aminomethyltransferase	70
P0A2K8	GALF_SALTI	STY2308	galF	UTP-glucose-1-phosphate uridylyltransferase	70
Q8Z6R6	FUMC_SALTI	STY1653	fumC	fumarate hydratase class II	70
Q8Z204	Q8Z204_SALTI	STY4311	damX	DamX protein	70
Q8XH11	CRL_SALTI	STY0364	crl	curlin genes transcriptional activator	70
O08430	APHA_SALTI	STY4445	aphA	class B acid phosphatase precursor	70
Q8Z1U0	MALK_SALTI	STY4426	malK	maltose/maltodextrin transport ATP-binding protein	69
P63344	FTSH_SALTI	STY3474	ftsH	cell division protein	67
P66870	SUCC_SALTI	STY0781	sucC	succinyl-CoA synthetase beta chain	63
Q8Z7J0	Q8Z7J0_SALTI	STY1242	ptsG	PTS system, glucose-specific IIBC component	63
P0A7V7	RS3_SALTI	STY4364	rpsC	30S ribosomal subunit protein S3	62
Q83T79	Q83T79_SALTI	t0371	nlpB	putative lipoprotein	62
Q8Z3E0	MDH_SALTI	STY3539	mdh	malate dehydrogenase	60
Q8Z7N5	Q8Z7N5_SALTI	STY1159	putA	proline dehydrogenase (proline oxidase)	59
Q8XGB6	Q8XGB6_SALTI	STY4721	hflC	HflC protein	59
Q8Z116	AMPA_SALTI	STY4816		cytosol aminopeptidase	56
Q8Z3I0	PNP_SALTI	STY3463	pnp	polynucleotide phosphorylase	55
Q8Z9J6	LPTD_SALTI	STY0108	imp	organic solvent tolerance protein precursor	53
P0A1Y7	NUOCD_SALTI	STY2556	nuoC	NADH dehydrogenase I chain C; chain D	51
Q8Z0T6	Q8Z0T6_SALTI	STY4928		conserved hypothetical ABC transporter	49
Q8Z597	Q8Z597_SALTI	STY2434	cirA	colicin I receptor precursor	49
Q8Z992	METQ_SALTI	STY0272	yaeC	putative lipoprotein precursor	48
Q8Z1T6	PLSB_SALTI	STY4431	plsB	glycerol-3-phosphate acyltransferase	48
Q8Z3E7	Q8Z3E7_SALTI	STY3527		conserved hypothetical protein	48
Q8Z8U9	Q8Z8U9_SALTI	STY0494	ppiD	peptidyl-prolyl cis-trans isomerase D	47
Q8Z680	Q8Z680_SALTI	STY1945	minD	septum site determining protein	47
Q8Z184	Q8Z184_SALTI	STY4720	hflK	HflK protein	47
P65978	RECA_SALTI	STY2950	recA	RecA protein	46
Q8Z2R4	RBSA_SALTI	STY3896	rbsA	high affinity ribose transport protein	46
Q8Z8I1	Q8Z8I1_SALTI	STY0688	dacA	D-alanine carboxypeptidase	45
Q8Z2W6	CDH_SALTI	STY3807	cdh	CDP-diglyceride hydrolase	43
Q8Z3N8	Q8Z3N8_SALTI	STY3364	tolC	outer membrane protein TolC precursor	42
Q8Z6C0	Q8Z6C0_SALTI	STY1871		putative heat shock protein	42
Q83SU6	Q83SU6_SALTI	t3613	typA	GTP-binding protein	41
Q8XGV7	Q8XGV7_SALTI	STY0973	pflB	formate acetyltransferase 1	41
Q8XG99	Q8XG99_SALTI	STY1830		putative outer membrane protein	41
Q8XF79	Q8XF79_SALTI	STY4111	mtlA	mannitol-specific enzyme II of phosphotransferase system	41
P64077	ENO_SALTI	STY3081	eno	enolase	41
Q8XFE2	Q8XFE2_SALTI	STY4157	yiaD	putative outer membrane protein	40
Q8Z290	BCSB_SALTI	STY4182	yhjN	putative polysaccharide biosynthesis protein subunit B	40
P0A262	TSX_SALTI	STY0451	tsx	nucleoside-specific channel-forming protein tsx precursor	40
P0A9X7	MREB_SALTI	STY3554	mreB	rod shape-determining protein	40
P0A1H4	EFG_SALTI	STY4352	fusA	elongation factor G	40
Q8Z8A1	Q8Z8A1_SALTI	STY0819	ybhC	possible pectinesterase precursor	39
Q8Z1X4	RS4_SALTI	STY4382	rpsD	30S ribosomal subunit protein S4	39
P0A2C6	RBSB_SALTI	STY3894	rbsB	D-ribose-binding periplasmic protein	39
Q8Z4P5	Q8Z4P5_SALTI	STY2765		putative lipoprotein	39
Q8Z555	Q8Z555_SALTI	STY2512	glpT	glycerol-3-phosphate transporter	38
Q8Z8L8	Q8Z8L8_SALTI	STY0628	fepA	ferrienterobactin receptor precursor	38
P0A1X1	SLYB_SALTI	STY1677	slyB	outer membrane lipoprotein SlyB precursor	37
P0A7W5	RS5_SALTI	STY4375	rpsE	30S ribosomal subunit protein S5	37
P62404	RL5_SALTI	STY4370	rplE	50S ribosomal subunit protein L5	37
Q8Z7H2	PHOP_SALTI	STY1271	phoP	transcriptional regulatory protein PhoP, regulator of virulence determinants	37
Q8Z7G5	Q8Z7G5_SALTI	STY1278	icdA	isocitrate dehydrogenase	37
Q8XF13	Q8XF13_SALTI	STY0485	cyoA	cytochrome o ubiquinol oxidase subunit II	37
P0A2B4	RS7_SALTI	STY4351	rpsG	30S ribosomal subunit protein S7	36
Q8Z320	RPOB_SALTI	STY3732	rpoB	DNA-directed RNA polymerase, beta-subunit	36
Q8Z554	Q8Z554_SALTI	STY2513	glpA	anaerobic glycerol-3-phosphate dehydrogenase subunit A	36
Q8XGZ5	Q8XGZ5_SALTI	STY1802	osmE	osmotically inducible lipoprotein E precursor	35
Q8XFQ6	Q8XFQ6_SALTI	STY4231		putative lipoprotein	35
Q8Z8D0	Q8Z8D0_SALTI	STY0773	gltA	citrate synthase	35
Q8Z687	DADA_SALTI	STY1931	dadA	D-amino acid dehydrogenase	35
Q8Z314	BTUB_SALTI	STY3744	btuB	vitamin B12 receptor protein	35
Q8Z8T8	Q8Z8T8_SALTI	STY0519	acrB	acriflavin resistance protein B	35
Q8Z2E8	Q8Z2E8_SALTI	STY4099		putative racemase	34
Q8XG02	Q8XG02_SALTI	STY0484	cyoB	cytochrome o ubiquinol oxidase subunit I	34
Q8XGD7	ATPF_SALTI	STY3909	atpF	ATP synthase subunit B	34
Q8Z8X9	Q8Z8X9_SALTI	STY0445	secD	protein-export membrane protein SecD	33
Q8Z7J9	Q8Z7J9_SALTI	STY1226	rne	ribonuclease E	33
Q83SV2	Q83SV2_SALTI	t3413		possible lipoprotein	33
Q8Z4J0	Q8Z4J0_SALTI	STY2852		putative lipoprotein	32
Q8Z6R3	Q8Z6R3_SALTI	STY1656		conserved hypothetical protein	32
Q8Z673	Q8Z673_SALTI	STY1959	manX	PTS system, mannose-specific IIAB component	32
Q8Z9E8	Q8Z9E8_SALTI	STY0177	lpdA	dihydrolipoamide dehydrogenase	32
Q8Z2F5	Q8Z2F5_SALTI	STY4086	kbl	2-amino-3-ketobutyrate coenzyme A ligase	32
Q8Z9B0	Q8Z9B0_SALTI	STY0231	htrA	protease DO precursor; heat shock protein HtrA	32
Q8Z8L5	Q8Z8L5_SALTI	STY0631	entF	enterobactin synthetase component F	32
Q8Z8C4	Q8Z8C4_SALTI	STY0786	cydA	cytochrome d ubiquinol oxidase subunit I	32
P0A2M8	UXUA_SALTI	STY3306	uxuA	D-mannonate hydrolase	31
Q8Z526	Q8Z526_SALTI	STY2554	nuoF	NADH dehydrogenase I chain F	30
Q8Z226	Q8Z226_SALTI	STY4282	malP	maltodextrin phosphorylase	30
Q56086	Q56086_SALTI	STY2165	fliC	flagellin	30
P0A1V7	KPRS_SALTI	STY1906	prsA	ribose-phosphate pyrophosphokinase	28
Q8Z3I1	Q8Z3I1_SALTI	STY3461		ATP-dependent RNA helicase (dead-box protein)	28
P0A1I0	FABZ_SALTI	STY0250	fabZ	(3R)-hydroxymyristol acyl carrier protein dehydrase	27
P0A1E4	CYSK_SALTI	STY2666	cysK	cysteine synthase A	27
Q8Z8T7	Q8Z8T7_SALTI	STY0520	acrA	acriflavin resistance protein A precursor	27
Q8Z8I0	RLPA_SALTI	STY0689	rlpA	rare lipoprotein A precursor	26
Q8Z261	Q8Z261_SALTI	STY4223		putative HlyD family secretion protein	26
Q8XEK7	Q8XEK7_SALTI	STY2609	fabB	3-oxoacyl-[acyl-carrier-protein] synthase I	26
P63924	DEOB_SALTI	STY4920	deoB	phosphopentomutase	26
Q8Z5X6	Q8Z5X6_SALTI	STY2086	yebE	conserved hypothetical protein	25
P0A1Y5	NUOG_SALTI	STY2553	nuoG	NADH dehydrogenase I chain G	25
Q8Z559	Q8Z559_SALTI	STY2506	nrdA	ribonucleoside-diphosphate reductase 1 alpha chain	25
P0A250	PT1_SALTI	t0425		hypothetical protein	25
P0A1P1	G3P1_SALTI	STY1825	gapA	glyceraldehyde 3-phosphate dehydrogenase A	25
Q8Z3E6	Q8Z3E6_SALTI	STY3528	degQ	serine protease	25
P0A1F7	UDP_SALTI	STY3591	udp	uridine phosphorylase	24
Q8Z7A8	TPX_SALTI	STY1381	tpx	thiol peroxidase	24
Q8Z8C0	TOLB_SALTI	STY0794	tolB	tolB protein precursor	24
P66314	RL6_SALTI	STY4373	rplF	50S ribosomal subunit protein L6	24
P60427	RL2_SALTI	STY4361	rplB	50S ribosomal subunit protein L2	24
Q8Z1U2	MALF_SALTI	STY4424	malF	maltose transport inner membrane protein	24
Q8Z2U6	Q8Z2U6_SALTI	STY3839	fdoG	formate dehydrogenase-O, major subunit	24
Q8Z6R2	ADD_SALTI	STY1658	add	adenosine deaminase	23
P0A2R5	RPOC_SALTI	STY3731	rpoC	DNA-directed RNA polymerase, beta-subunit	22
Q8Z8H6	LPTE_SALTI	STY0698	rlpB	rare lipoprotein B precursor	22
P0AA20	OMPR_SALTI	STY4294	ompR	two-component response regulator OmpR	22
Q83ST4	Q83ST4_SALTI	t4002		putative transcription accessory protein	22
Q8XF19	Q8XF19_SALTI	STY1910		putative ATP/GTP-binding protein	22
P58670	ISPG_SALTI	STY2768	gcpE	GcpE protein (protein E)	22
Q8Z4Y8	FADL_SALTI	STY2623	fadL	long-chain fatty acid transport protein precursor	22
Q8Z5J5	Q8Z5J5_SALTI	STY2288	cld	polysaccharide chain length regulator	22
Q8Z149	Q8Z149_SALTI	STY4769	ytfN	putative exported protein	21
P66956	TALB_SALTI	STY0007	talB	transaldolase B	21
Q8XFE6	Q8XFE6_SALTI	STY0780	sucB	dihydrolipoamide succinyltransferase component (E2)	21
P66542	RS2_SALTI	STY0239	rpsB	30S ribosomal protein S2	21
Q8Z5I6	Q8Z5I6_SALTI	STY2300	rfbH	putative dehydratase RfbH	21
Q8Z6K2	KPYK1_SALTI	STY1744	pykF	pyruvate kinase	21
P65703	PGK_SALTI	STY3227	pgk	phosphoglycerate kinase	21
Q8XG47	Q8XG47_SALTI	STY3450		possible lipoprotein	21
Q8XG77	Q8XG77_SALTI	STY3462		conserved hypothetical protein	21
Q8Z387	Q8Z387_SALTI	STY3636		lipopolysaccharide biosynthesis protein	21
Q8Z9B8	Q8Z9B8_SALTI	STY0215	mrcB	penicillin-binding protein 1b; peptidoglycan synthetase	21
Q8Z9L7	CARB_SALTI	STY0077	carB	carbamoyl-phosphate synthase large chain	21
Q04972	VIPA_SALTI	STY4661	tviB	Vi polysaccharide biosynthesis protein, UDP-glucose/GDP-mannose dehydrogenase	20
P0A7Z8	RPOA_SALTI	STY4383	rpoA	DNA-directed RNA polymerase alpha chain	20
P0A7K1	RL11_SALTI	STY3736	rplK	50S ribosomal subunit protein L11	20
P0A2A4	RL1_SALTI	STY3735	rplA	50S ribosomal subunit protein L1	20
Q8Z4Z0	FADJ_SALTI	STY2620		putative fatty acid oxidation complex alpha subunit	20
Q8Z1V6	Q8Z1V6_SALTI	STY4405	metH	B12-dependent homocysteine-N5-methyltetrahydrofolate transmethylase	20
Q8XG42	Q8XG42_SALTI	STY0707	gltL	glutamate/aspartate transport ATP-binding protein GltL	20
Q8Z4N3	PEPB_SALTI	STY2782	yfhI	peptidase B (leucyl aminopeptidase)	19
Q8Z4P3	RODZ_SALTI	STY2769	yfgA	putative DNA-binding protein	19
Q8Z666	Q8Z666_SALTI	STY1976	prc	tail-specific protease precursor	19
Q8Z7M6	GHRA_SALTI	STY1172		putative 2-hydroxyacid dehydrogenase in phoh-csgg intergenic region	19
Q8Z7Z5	MUKB_SALTI	STY0996	mukB	cell division protein	19
Q8XF78	DPS_SALTI	STY0870	dps	DNA protection during starvation protein	19
Q8Z2Q5	ATPG_SALTI	STY3912	atpG	ATP synthase gamma subunit	19
Q8Z8G3	Q8Z8G3_SALTI	STY0718	asnB	asparagine synthetase B	19
Q8Z1V9	Q8Z1V9_SALTI	STY4402	aceA	isocitrate lyase	19
Q8Z2N7	OXAA_SALTI	STY3938	yidC	putative membrane protein	18
Q8Z2I0	Q8Z2I0_SALTI	STY4050	spoT	guanosine-3,5-bis(diphosphate) 3-pyrophosphohydrolase; CG Site No. 156	18
Q8XEN9	Q8XEN9_SALTI	STY0271	rcsF	RcsF protein	18
Q8Z6X5	Q8Z6X5_SALTI	STY1589	pntA	pyridine nucleotide transhydrogenase subunit-alpha	18
Q8Z216	PCKA_SALTI	STY4296	pckA	phosphoenolpyruvate carboxykinase	18
Q8Z835	Q8Z835_SALTI	STY0925		probable lipoprotein	18
Q8Z6A0	LOLB_SALTI	STY1904	hemM	outer membrane lipoprotein	18
Q8Z8A2	6PGL_SALTI	STY0818	ybhE	conserved hypothetical protein	17
Q8XG78	RL14_SALTI	STY4368	rplN	50S ribosomal subunit protein L14	17
Q8XGU1	Q8XGU1_SALTI	STY1588	pntB	pyridine nucleotide transhydrogenase subunit-beta	17
Q8Z934	Q8Z934_SALTI	STY0361	pepD	aminoacyl-histidine dipeptidase precursor	17
Q8Z3L4	SSTT_SALTI	STY3405		probable membrane transport protein	17
Q8Z9G6	Q8Z9G6_SALTI	STY0153	ftsZ	cell division protein FtsZ	17
P0A1G8	DNAJ_SALTI	STY0013	dnaJ	DnaJ protein	17
Q8Z817	Q8Z817_SALTI	STY0954	cydC	transport ATP-binding protein CydC	17
Q8XEL5	Q8XEL5_SALTI	STY4768	ytfM	putative exported protein	16
P0A232	PA1_SALTI	STY3602	pldA	detergent-resistant phospholipase A	16
Q8XGE8	Q8XGE8_SALTI	STY0440		probable peroxidase	16
Q9L435	Q9L435_SALTI	STY1322		conserved hypothetical protein	16
Q56131	NLPD_SALTI	STY3050	nlpD	lipoprotein NlpD precursor	16
P65535	NDK_SALTI	STY2771	ndk	nucleoside diphosphate kinase (ndk)	16
Q8Z4T1	Q8Z4T1_SALTI	STY2709	maeB	NADP-dependent malate dehydrogenase (decarboxylating)	16
P0A2I4	GYRB_SALTI	STY3943	gyrB	DNA gyrase subunit B	16
Q8Z8F8	SYQ_SALTI	STY0724	glnS	glutaminyl-tRNA synthetase	16
Q8Z0W3	Q8Z0W3_SALTI	STY4890	cstA	probable carbon starvation protein	16
Q8Z1Z2	Q8Z1Z2_SALTI	STY4329	crp	cyclic AMP receptor protein,catabolite gene activator	16
Q8Z406	AAS_SALTI	STY3153	aas	2-acylglycerophosphoethanolamine acyl transferase/acyl carrier protein synthetase	16
Q8Z825	Q8Z825_SALTI	STY0937	ybjY	putative exported protein	15
Q04976	VEXA_SALTI	STY4655	vexA	Vi polysaccharide export protein	15
Q8Z1X6	RS13_SALTI	STY4380	rpsM	30S ribosomal subunit protein S13	15
P60727	RL4_SALTI	STY4359	rplD	50S ribosomal subunit protein L4	15
Q56128	RCSC_SALTI	STY2496	rcsC	sensor protein RcsC	15
Q8Z7F0	Q8Z7F0_SALTI	STY1304	oppA	periplasmic oligopeptide-binding protein precursor	15
P64268	GNS_SALTI	STY1938		conserved hypothetical protein	15
Q8Z7I1	Q8Z7I1_SALTI	STY1256	mfd	transcription-repair coupling factor (TrcF)	15
Q8Z672	Q8Z672_SALTI	STY1961	manZ	phosphotransferase enzyme II, D component	15
Q8Z2Z0	HSLU_SALTI	STY3779	hslU	heat shock protein	15
Q8Z399	Q8Z399_SALTI	STY3623	hemX	uroporphyrinogen III methylase	15
P63522	LCFA_SALTI	STY1948	fadD	long-chain-fatty-acid--CoA ligase	15
Q8Z5V0	Q8Z5V0_SALTI	STY2128	tar	methyl-accepting chemotaxis protein II	14
Q8Z6F4	SELD_SALTI	STY1817	selD	selenophosphate synthase	14
P65890	PUR7_SALTI	STY2725	purC	phosphoribosylaminoimidazole-succinocarboxamide synthase	14
Q8XG15	Q8XG15_SALTI	STY1086		putative lipoprotein	14
Q8Z2E5	LLDD_SALTI	STY4102	lctD	putative L-lactate dehydrogenase	14
Q8Z2H0	Q8Z2H0_SALTI	STY4070	kdtA	3-deoxy-D-manno-octulosonic-acid transferase	14
Q8Z8B2	GPMA_SALTI	STY0804	gpmA	phosphoglycerate mutase 1	14
Q8Z7F1	Q8Z7F1_SALTI	STY1302	adh	alcohol dehydrogenase	14
Q7ANK1	YAEH_SALTI	STY0233	yaeH	conserved hypothetical protein	13
Q8XF12	Q8XF12_SALTI	STY0956	trxB	thioredoxin reductase	13
P67905	RS10_SALTI	STY4357	rpsJ	30S ribosomal subunit protein S10	13
Q8Z447	Q8Z447_SALTI	STY3094	relA	GTP pyrophosphokinase	13
P65922	PYRG_SALTI	STY3082	pyrG	CTP synthetase	13
Q8Z194	PSD_SALTI	STY4708	psd	phosphatidylserine decarboxylase proenzyme	13
P67092	USPF_SALTI	STY1416		conserved hypothetical protein	13
Q8XF09	YCEH_SALTI	STY1206		conserved hypothetical protein	13
Q8Z0W4	Q8Z0W4_SALTI	STY4888		conserved hypothetical protein	13
Q8Z255	Q8Z255_SALTI	STY4235		heavy metal-transporting ATPase	13
Q8Z360	Q8Z360_SALTI	STY3673		hypothetical protein	13
Q8Z3Q2	Q8Z3Q2_SALTI	STY3337		probable alcohol dehydrogenase	13
Q9KWV0	Q9KWV0_SALTI	STY1321		conserved hypothetical protein	13
P0A1R9	DBHB_SALTI	STY0493	hupB	DNA-binding protein HU-beta	13
Q8Z232	GLGA_SALTI	STY4275	glgA	glycogen synthase	13
Q8XFM9	ATPD_SALTI	STY3910	atpH	ATP synthase delta subunit	13
Q8Z2T5	YIHT_SALTI	STY3856	yihT	putative aldolase	12
Q8Z8G8	Q8Z8G8_SALTI	STY0710	ybeJ	ABC transporter periplasmic binding protein (glutamate/aspartate?)	12
P67094	USPG_SALTI	STY0662	ybdQ	conserved hypothetical protein	12
Q8Z8V2	Q8Z8V2_SALTI	STY0487	yajG	putative lipoprotein	12
P0A1B0	EX3_SALTI	STY1812	xthA	exodeoxyribonuclease III	12
Q8XFB9	Q8XFB9_SALTI	STY2624	vacJ	VacJ lipoprotein precursor	12
Q8Z3C4	Q8Z3C4_SALTI	STY3580	ubiB	flavin reductase	12
P0A2A0	RL7_SALTI	STY3733	rplL	50S ribosomal subunit protein L7/L12	12
P60445	RL3_SALTI	STY4358	rplC	50S ribosomal subunit protein L3	12
Q8Z2R5	Q8Z2R5_SALTI	STY3892	rbsK	ribokinase	12
Q8Z520	Q8Z520_SALTI	STY2568	pta	phosphate acetyltransferase	12
Q8Z3P4	Q8Z3P4_SALTI	STY3351	parC	topoisomerase IV subunit A	12
Q8XEX1	Q8XEX1_SALTI	STY4092		putative secreted protein	12
Q8XG30	Q8XG30_SALTI	STY3490		possible exported protein	12
Q8Z1E9	Q8Z1E9_SALTI	STY4625		putative major capsid protein	12
Q8Z8S2	Q8Z8S2_SALTI	STY0547		putative membrane protein	12
Q8Z8M5	Q8Z8M5_SALTI	STY0620	nfnB	oxygen-insensitive NAD(P)H nitroreductase	12
P0A1R7	DBHA_SALTI	STY3715	hupA	histone like DNA-binding protein HU-alpha (NS2) (HU-2)	12
Q8XFL5	Q8XFL5_SALTI	STY4703	frdA	fumarate reductase, flavoprotein subunit	12
Q8Z7C7	Q8Z7C7_SALTI	STY1352	fabI	enoyl-[acyl-carrier-protein] reductase (NADH)	12
P0A1H8	EXBB_SALTI	STY3332	exbB	biopolymer transport ExbB protein	12
Q8Z470	CYSN_SALTI	STY3059	cysN	ATP sulfurylase (ATP:sulfate adenyltransferase) subunit	12
Q8XG60	Q8XG60_SALTI	STY3813	cpxA	two-component sensor kinase protein	12
P0A1B8	ATPE_SALTI	STY3914	atpC	ATP synthase epsilon subunit	12
Q8XGY3	Q8XGY3_SALTI	STY3259	ansB	L-asparaginase	12
Q8Z5X1	Q8Z5X1_SALTI	STY2094	zwf	glucose 6-phosphate dehydrogenase	11
Q8Z2I4	Q8Z2I4_SALTI	STY4045	yicH	putative exported protein	11
Q8Z7S6	RLML_SALTI	STY1082		conserved hypothetical protein	11
P67367	YCFP_SALTI	STY1250		conserved hypothetical protein	11
Q8Z3G1	YHBJ_SALTI	STY3502		conserved hypothetical protein	11
Q8XET8	Q8XET8_SALTI	STY1949		putative lipoprotein	11
Q8XFR6	Q8XFR6_SALTI	STY3498		probable ABC transport protein, ATP-binding component	11
Q8Z6H3	Q8Z6H3_SALTI	STY1791		putative sodium:dicarboxylate symporter	11
Q8Z7I8	Q8Z7I8_SALTI	STY1247		putative lipoprotein	11
Q8Z8L0	Q8Z8L0_SALTI	STY0641	entB	isochorismatase	11
Q8Z816	Q8Z816_SALTI	STY0955	cydD	transport ATP-binding protein CydD	11
Q8Z9E9	Q8Z9E9_SALTI	STY0176	aceF	dihydrolipoamide acetyltransferase component (E2) of pyruvate dehydrogenase	11
Q83T68	Q83T68_SALTI	t0596	yojN	putative two-component system sensor kinase	10
Q8XG07	Q8XG07_SALTI	STY4691	yjeI	putative membrane protein	10
Q8XF59	Q8XF59_SALTI	STY3849	yiiD	putative acetyltransferase	10
Q8Z988	DKGB_SALTI	STY0276	yafB	hypothetical oxidoreductase	10
Q8XFH5	Q8XFH5_SALTI	STY3307	uxuB	D-mannonate oxidoreductase	10
Q8Z3B0	Q8Z3B0_SALTI	STY3608	uvrD	DNA helicase II	10
Q8Z8C5	Q8Z8C5_SALTI	STY0782	sucD	succinyl-CoA synthetase alpha chain	10
Q8Z1X5	RS11_SALTI	STY4381	rpsK	30S ribosomal subunit protein S11	10
P0A2A2	RL19_SALTI	STY2860	rplS	50S ribosomal subunit protein L19	10
Q8Z163	RL9_SALTI	STY4750	rplI	50s ribosomal subunit protein L9	10
Q8Z6N8	Q8Z6N8_SALTI	STY1696	ribE	riboflavin synthase alpha chain	10
P0AA03	NUSG_SALTI	STY3737	nusG	transcription antitermination protein	10
P67348	YEDY_SALTI	STY3557		conserved hypothetical protein	10
Q8XEW4	Q8XEW4_SALTI	STY1257		ABC transporter integral membrane subunit	10
Q8XGC5	Q8XGC5_SALTI	STY3123		possible lipoprotein	10
Q8Z8F9	Q8Z8F9_SALTI	STY0723	nagE	pts system, N-acetylglucosamine-specific IIABC component	10
Q8Z5C4	Q8Z5C4_SALTI	STY2383	mrp	conserved hypothetical protein	10
Q8Z8V0	Q8Z8V0_SALTI	STY0492	lon	Lon protease	10
P0A1W3	LEP_SALTI	STY2828	lepB	signal peptidase I	10
P0A1D6	CH10_SALTI	STY4689	groES	GroES protein	10
Q8XFG7	Q8XFG7_SALTI	STY3226	fba	fructose 1,6-bisphosphate aldolase	10
Q9XDC7	Q9XDC7_SALTI	STY3776	cytR	transcriptional repressor	10
Q8XFN2	Q8XFN2_SALTI	STY4947	arcA	global response regulator	10
Q8XF58	Q8XF58_SALTI	STY3560	accC	biotin carboxylase	10
Q8Z2N0	Q8Z2N0_SALTI	STY3947	yidA	conserved hypothetical protein	9
P0A2D2	UCPA_SALTI	STY2682	yfeF	putative oxidoreductase	9
Q8Z3R7	UXAC_SALTI	STY3308	uxaC	uronate isomerase (glucuronate isomerase)	9
P66933	TIG_SALTI	STY0489	tig	trigger factor	9
Q8Z4N6	Q8Z4N6_SALTI	STY2779	sseA	putative thiosulfate sulfurtransferase	9
Q8Z2V9	SODM_SALTI	STY3816	sodA	manganese superoxide dismutase	9
P62677	SERC_SALTI	STY0977	serC	phosphoserine aminotransferase	9
Q8Z435	Q8Z435_SALTI	STY3109	sdaC	putative serine transporter	9
P0A298	RL10_SALTI	STY3734	rplJ	50S ribosomal subunit protein L10	9
P0A296	RHO_SALTI	STY3638	rho	transcription termination factor	9
Q8Z5J1	Q8Z5J1_SALTI	STY2292	rfbK	phosphomannomutase	9
Q8Z2S2	Q8Z2S2_SALTI	STY3881	polA	DNA polymerase I	9
Q8Z8W2	YAJQ_SALTI	STY0474		conserved hypothetical protein	9
Q8Z740	YNCE_SALTI	STY1479		possible ATP-binding protein	9
P0A2N7	ZIPA_SALTI	STY2664		cell division protein	9
Q8XFH7	Q8XFH7_SALTI	STY3382		putative membrane protein	9
Q8Z775	Q8Z775_SALTI	STY1429		conserved hypothetical protein	9
Q8Z834	Q8Z834_SALTI	STY0927		putative N-acetylmuramoyl-L-alanine amidase	9
P0A1X9	MSCL_SALTI	STY4387	mscL	large-conductance mechanosensitive channel	9
Q8Z9F9	GUAC_SALTI	STY0163	guaC	GMP reductase	9
Q8Z4Q3	GUAA_SALTI	STY2751	guaA	GMP synthase (glutamine-hydrolyzing)	9
P0A2E2	GLYA_SALTI	STY2802	glyA	serine hydroxymethyltransferase	9
Q8Z2Y5	Q8Z2Y5_SALTI	STY3785	glpX	putative glycerol metabolic protein	9
Q8Z250	Q8Z250_SALTI	STY4242	ftsX	cell division protein	9
P0A284	PTGA_SALTI	STY2670	crr	pts system, glucose-specific IIA component	9
Q7AMH5	CLPB_SALTI	STY2849	clpB	ClpB protein (heat shock protein f84.1)	9
Q8XFR3	Q8XFR3_SALTI	STY4685	aspA	aspartate ammonia-lyase	9
Q56112	SYN_SALTI	STY1003	asnS	asparaginyl-tRNA synthetase	9
P0A252	AHPC_SALTI	STY0653	ahpC	alkyl hydroperoxide reductase c22 protein	9
Q8XFE4	Q8XFE4_SALTI	STY4155	yiaF	conserved hypothetical protein	8
Q8XGR7	Q8XGR7_SALTI	STY1689	ydhD	conserved hypothetical protein	8
Q8XFR4	Q8XFR4_SALTI	STY0444	yajC	putative membrane protein	8
Q8XFE1	Q8XFE1_SALTI	STY0791	tolQ	TolQ protein	8
P0A2F5	SODF_SALTI	STY1691	sodB	superoxide dismutase	8
P0A7U1	RS18_SALTI	STY4749	rpsR	30s ribosomal subunit protein S18	8
P66644	RS9_SALTI	STY3524	rpsI	30S ribosomal subunit protein S9	8
P61178	RL22_SALTI	STY4363	rplV	50S ribosomal subunit protein L22	8
P66074	RL15_SALTI	STY4377	rplO	50S ribosomal subunit protein L15	8
Q93RR7	Q93RR7_SALTI	STY1497	osmC	osmotically inducible protein C	8
Q8Z3H6	Q8Z3H6_SALTI	STY3468	nusA	L factor	8
Q8XFD5	NUOI_SALTI	STY2551	nuoI	NADH dehydrogenase I chain I	8
Q8Z879	YBHG_SALTI	STY0853		HlyD-family secretion protein	8
Q8XF04	Q8XF04_SALTI	STY2766		putative membrane protein	8
Q8XF33	Q8XF33_SALTI	STY0398		probable secreted protein	8
Q8XF60	Q8XF60_SALTI	STY2542		conserved hypothetical protein	8
Q8Z1D9	Q8Z1D9_SALTI	STY4637		putative exonuclease	8
Q8Z1G1	Q8Z1G1_SALTI	STY4611		probable phage tail fibre protein	8
Q8Z8U2	Q8Z8U2_SALTI	STY0509		conserved hypothetical lipoprotein	8
Q8Z939	Q8Z939_SALTI	STY0351		possible outer membrane adhesin	8
Q8Z865	Q8Z865_SALTI	STY0885	moeA	molybdopterin biosynthesis MoeA protein	8
Q8Z2Z6	Q8Z2Z6_SALTI	STY3768	metL	bifunctional aspartokinase II/homoserine dehydrogenase IIcan I write	8
P65216	KDSA_SALTI	STY1897	kdsA	2-dehydro-3-deoxyphosphooctonate aldolase	8
Q8Z3H7	IF2_SALTI	STY3467	infB	protein chain initiation factor 2	8
Q8Z776	Q8Z776_SALTI	STY1428	hrpA	ATP-dependent helicase HrpA	8
P0A1P9	GLRX1_SALTI	STY0905	grxA	glutaredoxin 1	8
P58618	GLK_SALTI	STY2644	glk	glucokinase	8
P0A1F1	DDLA_SALTI	STY0412	ddlA	D-alanine:D-alanine ligase A	8
Q8Z7D3	Q8Z7D3_SALTI	STY1337	cysB	cys regulon transcriptional activator	8
Q9F2C2	Q9F2C2_SALTI	STY0266	cutF	copper homeostasis protein CutF precursor (lipoprotein nlpE)	8
Q8Z8V1	CLPX_SALTI	STY0491	clpX	ATP-dependent clp protease ATP-binding subunit ClpX	8
Q8XF67	Q8XF67_SALTI	STY2729	bcp	bacterioferritin comigratory protein	8
Q8Z3F8	Q8Z3F8_SALTI	STY3507	arcB	aerobic respiration control sensor protein	8
Q83ST3	Q83ST3_SALTI	t4111	aceB	malate synthase A	8
Q8XGD9	Q8XGD9_SALTI	STY3559	accB	biotin carboxyl carrier protein	8
P0A1C4	ACCA_SALTI	STY0255	accA	acetyl-coenzyme A carboxylase carboxyl transferase subunit alpha	8
Q8Z564	Q8Z564_SALTI	STY2492	yojL	thiamine biosynthesis protein	6
Q83T80	Q83T80_SALTI	t0294	yfhG	putative membrane protein	6
Q8Z8M7	Q8Z8M7_SALTI	STY0618	ybdG	putative membrane protein	6
Q8Z135	Q8Z135_SALTI	STY4793	treC	trehalose-6-phosphate hydrolase	6
Q8Z6I2	SYT_SALTI	STY1778	thrS	threonyl-tRNA synthetase	6
Q8Z4M9	Q8Z4M9_SALTI	STY2792	suhB	extragenic suppressor protein SuhB	6
P60658	SPEA_SALTI	STY3240	speA	biosynthetic arginine decarboxylase	6
Q8Z4B0	Q8Z4B0_SALTI	STY2984	sitB	Iron transport protein, ATP-binding component	6
Q8XF75	Q8XF75_SALTI	STY0776	sdhD	succinate dehydrogenase hydrophobic membrane anchor protein	6
P63726	DHSC_SALTI	STY0775	sdhC	succinate dehydrogenase cytochrome b-556 subunit	6
P0A7X1	RS8_SALTI	STY4372	rpsH	30S ribosomal subunit protein S8	6
P0AA14	RL13_SALTI	STY3525	rplM	50S ribosomal subunit protein L13	6
Q8Z0T8	Q8Z0T8_SALTI	STY4926	radA	putative DNA repair protein	6
Q8Z1Z7	Q8Z1Z7_SALTI	STY4324	ppiA	peptidyl-prolyl cis-trans isomerase	6
Q8Z7T0	Q8Z7T0_SALTI	STY1078	pepN	aminopeptidase N	6
P67606	YEEX_SALTI	STY2264		conserved hypothetical protein	6
P0A294	YFCB_SALTI	STY2617		conserved hypothetical protein	6
P63424	YPEA_SALTI	STY2686		putative acetyltransferase	6
O84891	O84891_SALTI	STY1021		putative DNA-binding protein	6
Q8XEQ1	Q8XEQ1_SALTI	STY3409		conserved hypothetical protein	6
Q8XFW8	Q8XFW8_SALTI	STY1334		putative protease	6
Q8Z3H2	Q8Z3H2_SALTI	STY3479		Penicillin-binding protein (D-alanyl-D-alanine carboxypeptidase)	6
Q8Z545	Q8Z545_SALTI	STY2524		conserved hypothetical protein	6
Q8Z665	Q8Z665_SALTI	STY1978		conserved hypothetical protein	6
Q8Z7Y5	Q8Z7Y5_SALTI	STY1015		putative bacteriophage protein	6
P67652	RRAA_SALTI	STY3781	menG	menaquinone biosynthesis protein	6
P0A1W5	LEPA_SALTI	STY2829	lepA	GTP-binding protein LepA	6
Q8XGW7	IBPA_SALTI	STY3969	hslT	heat shock protein A	6
Q8Z274	Q8Z274_SALTI	STY4205	gor	glutathione reductase	6
Q8Z2B4	SYGA_SALTI	STY4143	glyQ	glycine-tRNA synthetase, alpha subunit	6
Q8Z2Y7	Q8Z2Y7_SALTI	STY3783	glpF	glycerol uptake facilitator protein	6
P74888	P74888_SALTI	STY0866	glnQ	glutamine transport ATP-binding protein GlnQ	6
Q8XGJ9	Q8XGJ9_SALTI	STY4241	ftsE	cell division ATP-binding protein FtsE	6
P0A2P9	FRUR_SALTI	STY0138	fruR	fructose repressor	6
Q8Z1Y4	Q8Z1Y4_SALTI	STY4345	fkpA	FKBP-type peptidyl-prolyl isomerase	6
Q8Z7J6	FABH_SALTI	STY1232	fabH	3-oxoacyl-[acyl-carrier-protein] synthase III	6
Q8Z0U2	DEOD_SALTI	STY4921	deoD	purine nucleoside phosphorylase	6
P0A2R9	CORA_SALTI	STY3607	corA	magnesium and cobalt transport protein	6
Q8Z7D4	Q8Z7D4_SALTI	STY1332	btuR	COB(I) alamin adenosyltransferase	6
Q8Z2T6	Q8Z2T6_SALTI	STY3855	yihU	putative oxidoreductase	5
Q8Z8A3	Q8Z8A3_SALTI	STY0817	ybhA	conserved hypothetical protein	5
Q8Z2F9	Q8Z2F9_SALTI	STY4081	waaK	lipopolysaccharide 1,2-N-acetylglucosaminetransferase	5
P0A196	UVRA_SALTI	STY4450	uvrA	excision nuclease subunit A	5
P67409	URK_SALTI	STY2335	udk	uridine kinase	5
P0A2D8	TYRR_SALTI	STY1378	tyrR	transcriptional regulatory protein TyrR	5
Q8XF53	Q8XF53_SALTI	STY0792	tolR	tolR protein	5
Q8Z3W3	Q8Z3W3_SALTI	STY3218	serA	D-3-phosphoglycerate dehydrogenase	5
Q8XGE6	Q8XGE6_SALTI	STY0735	seqA	seqA protein	5
P66452	RS17_SALTI	STY4367	rpsQ	30S ribosomal subunit protein S17	5
P66594	RS6_SALTI	STY4747	rpsF	30s ribosomal protein S6	5
P0A2A6	RL28_SALTI	STY4066	rpmB	50S ribosomal subunit protein L28	5
Q8XET6	RL16_SALTI	STY4365	rplP	50S ribosomal subunit protein L16	5
P65883	PURA_SALTI	STY4723	purA	adenylosuccinate synthetase	5
Q83T02	Q83T02_SALTI	t2325	ppiB	peptidyl-prolyl cis-trans isomerase B	5
P65749	IPYR_SALTI	STY4773	ppa	inorganic pyrophosphatase	5
Q8XFR9	Q8XFR9_SALTI	STY4214	pitA	putative low-affinity inorganic phosphate transporter	5
Q8XFI0	Q8XFI0_SALTI	STY3930	phoU	phosphate transport system regulatory protein	5
Q8Z8X6	NUSB_SALTI	STY0457	nusB	N utilization substance protein B	5
Q8Z0V2	RSMC_SALTI	STY4906		conserved hypothetical protein	5
Q8XF82	Q8XF82_SALTI	STY1867		putative lipoprotein	5
Q8XGN8	Q8XGN8_SALTI	STY3223		putative membrane protein	5
Q8XGU5	Q8XGU5_SALTI	STY1333		hypothetical oxidoreductase	5
Q8Z4F4	Q8Z4F4_SALTI	STY2918		conserved hypothetical protein	5
Q8Z522	Q8Z522_SALTI	STY2564		putative phosphatase	5
Q8Z698	Q8Z698_SALTI	STY1907		putative sulphate transporter	5
Q8Z6J2	Q8Z6J2_SALTI	STY1758		conserved hypothetical FAD-binding protein	5
Q8Z7A7	Q8Z7A7_SALTI	STY1382		putative mandelate racemase / muconate lactonizing enzyme family protein	5
Q8Z7P0	Q8Z7P0_SALTI	STY1154		conserved hypothetical protein	5
Q8Z8X4	Q8Z8X4_SALTI	STY0460		putative oxidoreductase	5
Q8Z6G6	NADE_SALTI	STY1803	nadE	NH3-dependent NAD synthetase	5
Q8Z150	MSRA_SALTI	STY4767	msrA	peptide methionine sulfoxide reductase	5
Q8Z8G5	MIAB_SALTI	STY0716	miaB	MiaB protein (putative tRNA-thiotransferase (or tRNA-methylthiotransferase))	5
Q8Z5A4	Q8Z5A4_SALTI	STY2424	mglB	D-galactose-binding periplasmic protein precursor	5
Q8Z227	MALT_SALTI	STY4281	malT	MalT regulatory protein	5
Q8Z225	Q8Z225_SALTI	STY4283	malQ	4-alpha-glucanotransferase	5
Q8Z9G5	LPXC_SALTI	STY0154	lpxC	UDP-3-O-[3-hydroxymyristoyl] N-acetylglucosamine deacetylase	5
Q8Z0U0	LPLA_SALTI	STY4923	lplA	lipoate-protein ligase A	5
Q8Z303	KATG_SALTI	STY3760	katG	catalase (hydroperoxidase I)	5
Q8Z556	Q8Z556_SALTI	STY2511	glpQ	glycerophosphoryl diester phosphodiesterase periplasmic precursor	5
Q8XEP7	Q8XEP7_SALTI	STY0867	glnP	glutamine transport system permease protein GlnP	5
Q8Z1X0	FMT_SALTI	STY4390	fmt	methionyl-tRNA formyltransferase	5
Q8XG69	Q8XG69_SALTI	STY0634	fepC	ferric enterobactin transport ATP-binding protein FepC	5
Q8Z146	F16PA_SALTI	STY4774	fbp	fructose-1,6-bisphosphatase	5
P0A9Z0	CSPC_SALTI	STY1967	cspC	cold shock-like protein CspC	5
Q8Z8B5	Q8Z8B5_SALTI	STY0801	aroG	phospho-2-dehydro-3-deoxyheptonate aldolase (DAHP synthetase) phenylalanine repressible	5
Q8Z205	AROB_SALTI	STY4310	aroB	3-dehydroquinate synthase	5
Q8Z4D5	SYA_SALTI	STY2948	alaS	alanyl-tRNA synthetase	5
P0A1V5	KAD_SALTI	STY0532	adk	adenylate kinase	5
P58721	IGAA_SALTI	STY4301	yrfF	putative membrane protein	4
Q8Z2X9	LSRF_SALTI	STY3792	yneB	putative aldolase	4
Q8Z8N3	Q8Z8N3_SALTI	STY0611	ykgD	hypothetical araC-family transcriptional regulator	4
Q9X445	Q9X445_SALTI	STY4798	yjgF	conserved hypothetical protein	4
Q8Z174	Q8Z174_SALTI	STY4735	yjfO	putative exported protein	4
Q8Z2A6	Q8Z2A6_SALTI	STY4159	yiaC	putative acetyltransferase	4
Q8XFY5	Q8XFY5_SALTI	STY4176	yhjU	putative membrane protein	4
Q8Z5X5	YEBF_SALTI	STY2087	yebF	putative exported protein	4
Q9RCI1	Q9RCI1_SALTI	STY0715	ybeZ	PhoH-like ATP-binding protein	4
P67521	RLMH_SALTI	STY0692	ybeA	conserved hypothetical protein	4
Q8XFS8	Q8XFS8_SALTI	STY0553	ybbA	hypothetical ABC transporter ATP-binding protein	4
Q8Z933	FRSA_SALTI	STY0363	yafA	conserved hypothetical protein	4
Q8Z9R5	YAAA_SALTI	STY0005	yaaA	conserved hypothetical protein	4
P0A2M6	UPP_SALTI	STY2739	upp	uracil phosphoribosyltransferase	4
Q8XG70	SYY_SALTI	STY1673	tyrS	tyrosyl-tRNA synthetase	4
Q04974	TVID_SALTI	STY4659	tviD	Vi polysaccharide biosynthesis protein	4
Q8Z3C0	TATB_SALTI	STY3585	tatB	sec-independent protein translocase protein	4
Q8Z4T0	TALA_SALTI	STY2710	talA	transaldolase A	4
Q8Z3E9	Q8Z3E9_SALTI	STY3523	sspA	stringent starvation protein A	4
P0A2F7	SSB_SALTI	STY4451	ssb	single-strand DNA-binding protein	4
Q8XF17	Q8XF17_SALTI	STY2871	smpA	small protein A	4
Q8Z1Y6	Q8Z1Y6_SALTI	STY4343	slyD	FKBP-type peptidyl-prolyl cis-trans isomerase	4
P61091	SLYA_SALTI	STY1678	slyA	transcriptional regulator	4
Q9XCS2	Q9XCS2_SALTI	STY2983	sitA	Iron transport protein, periplasmic-binding protein	4
Q8XGG5	SECB_SALTI	STY4094	secB	protein-export protein SecB	4
P66756	RUVB_SALTI	STY2102	ruvB	Holliday junction DNA helicase	4
Q8XGA0	RL21_SALTI	STY3483	rplU	50S ribosomal subunit protein L21	4
P66033	RIBB_SALTI	STY3373	ribB	3,4-dihydroxy-2-butanone 4-phosphate synthase	4
P0A2P1	RHLB_SALTI	STY3640	rhlB	putative ATP-dependent RNA helicase	4
Q8Z2R3	RBSD_SALTI	STY3897	rbsD	high affinity ribose transport protein RbsD	4
Q8Z8Y1	QUEA_SALTI	STY0442	queA	S-adenosylmethionine:tRNA ribosyltransferase-isomerase	4
Q8Z7S9	PYRD_SALTI	STY1079	pyrD	dihydroorotate dehydrogenase	4
Q8Z271	Q8Z271_SALTI	STY4209	prlC	oligopeptidase A	4
Q8Z1X7	Q8Z1X7_SALTI	STY4378	prlA	preprotein translocase subunit	4
Q8Z1P4	Q8Z1P4_SALTI	STY4491	pmrA	two-component response regulator	4
Q8XGJ7	Q8XGJ7_SALTI	STY4777	pmbA	putative PmbA protein	4
Q8Z1U7	G6PI_SALTI	STY4417	pgi	glucose-6-phosphate isomerase	4
Q8Z9D3	PANC_SALTI	STY0199	panC	pantoate:beta-alanine ligase	4
Q8Z6B2	Q8Z6B2_SALTI	STY1878	pagC	outer membrane invasion protein	4
Q8XGM4	Q8XGM4_SALTI	STY3297	ordL	putative oxidoreductase	4
Q8Z528	Q8Z528_SALTI	STY2548	nuoL	NADH dehydrogenase I chain L	4
P0A1Y9	NUOE_SALTI	STY2555	nuoE	NADH dehydrogenase I chain E	4
Q8XFY2	NUOA_SALTI	STY2558	nuoA	NADH dehydrogenase I chain A	4
P64069	ENGB_SALTI	STY3880		ATP/GTP-binding protein	4
Q8Z3G6	KDSD_SALTI	STY3494		conserved hypothetical protein	4
Q8Z6Q5	TPPB_SALTI	STY1670		putative proton/oligopeptide symporter	4
Q8Z3U1	TRMB_SALTI	STY3264		conserved hypothetical protein	4
Q83T24	Q83T24_SALTI	t1622		conserved hypothetical protein	4
Q8XGM9	Q8XGM9_SALTI	STY1101		conserved hypothetical protein	4
Q8XGY1	Q8XGY1_SALTI	STY1818		putative nitroreductase	4
Q8Z1E3	Q8Z1E3_SALTI	STY4631		hypothetical protein	4
Q8Z1E4	Q8Z1E4_SALTI	STY4630		hypothetical protein	4
Q8Z256	Q8Z256_SALTI	STY4234		methyl-accepting chemotaxis citrate transducer	4
Q8Z3G2	Q8Z3G2_SALTI	STY3500		probable sigma(54) modulation protein	4
Q8Z5V8	Q8Z5V8_SALTI	STY2116		conserved hypothetical protein	4
P0A1Y1	MUTS_SALTI	STY3033	mutS	DNA mismatch repair protein	4
Q8Z3D6	Q8Z3D6_SALTI	STY3553	mreC	rod shape-determining protein	4
Q8XGT6	EMTA_SALTI	STY1927	mltE	membrane-bound lytic murein transglycosylase E	4
P65364	MINE_SALTI	STY1946	minE	cell division topological specificity factor	4
P67558	OPGG_SALTI	STY1187	mdoG	periplasmic glucans biosynthesis protein MdoG precursor	4
Q8Z6R4	Q8Z6R4_SALTI	STY1655	manA	mannose-6-phosphate isomerase	4
P58678	ISPH_SALTI	STY0058	lytB	LytB protein	4
Q8Z815	Q8Z815_SALTI	STY0957	lrp	leucine-responsive regulatory protein	4
Q8Z8I3	LIPA_SALTI	STY0683	lipA	lipoic acid synthetase	4
P60958	LGT_SALTI	STY3143	lgt	prolipoprotein diacylglyceryl transferase	4
Q8Z8X2	Q8Z8X2_SALTI	STY0462	ispA	geranyltranstransferase	4
Q8Z6I3	IF3_SALTI	STY1777	infC	translation initiation factor IF-3	4
Q8Z9H6	Q8Z9H6_SALTI	STY0136	ilvH	acetolactate synthase isozyme III small subunit	4
P0A1S3	HNS_SALTI	STY1299	hns	DNA-binding protein (histone-like protein Hlp-II)	4
Q8XEY8	GRPE_SALTI	STY2868	grpE	heat shock protein GrpE (heat shock protein b25.3) (hsp24)	4
Q83SU1	Q83SU1_SALTI	t3773	gltS	glutamate permease	4
P0A1Q3	LGUL_SALTI	STY1687	gloA	lactoylglutathione lyase	4
Q8Z2Q2	GLMS_SALTI	STY3917	glmS	glucosamine--fructose-6-phosphate aminotransferase	4
Q8Z235	GLGB_SALTI	STY4272	glgB	1,4-alpha-glucan branching enzyme	4
Q8Z2Q7	MNMG_SALTI	STY3904	gidA	glucose inhibited division protein	4
Q8Z198	Q8Z198_SALTI	STY4702	frdB	fumarate reductase, iron-sulfur protein	4
Q8Z1W9	DEF_SALTI	STY4391	fms	polypeptide deformylase	4
Q8XGU8	Q8XGU8_SALTI	STY3331	exbD	biopolymer transport ExbD protein	4
Q8XFL7	Q8XFL7_SALTI	STY4696	ecnB	entericidin B precursor	4
Q8Z5B4	Q8Z5B4_SALTI	STY2397	dld	D-lactate dehydrogenase	4
Q8Z9G7	DDLB_SALTI	STY0150	ddlB	D-alanine:D-alanine ligase B	4
P65673	CYSD_SALTI	STY3060	cysD	ATP sulfurylase (ATP:sulfate adenyltransferase)	4
Q8Z803	KCY_SALTI	STY0980	cmk	cytidylate kinase	4
Q8Z823	Q8Z823_SALTI	STY0943	clpA	ATP-dependent Clp protease ATP-binding subunit ClpA	4
Q56114	AAT_SALTI	STY1000	aspC	aspartate aminotransferase	4
Q8Z8R2	ALLR_SALTI	STY0563	allR	negative regulator of allantoin and glyoxylate utilization operons	4
Q8Z1R0	ACSA_SALTI	STY4473	acs	acetyl-coenzyme A synthetase	4
Q8Z859	Q8Z859_SALTI	STY0895	yliJ	glutathione s-transferase family protein	3
Q8Z1C8	Q8Z1C8_SALTI	STY4650	yjhP	conserved hypothetical protein	3
Q8XG41	Q8XG41_SALTI	STY3852	yihX	putative haloacid dehalogenase-like hydrolase	3
Q8Z832	Q8Z832_SALTI	STY0930	ybjU	L-allo-threonine aldolase	3
Q8Z895	Q8Z895_SALTI	STY0825	ybhB	conserved hypothetical protein	3
Q8Z889	UVRB_SALTI	STY0831	uvrB	excision nuclease ABC subunit B	3
Q8XGD4	Q8XGD4_SALTI	STY2600	usg	putative semialdehyde dehydrogenase	3
Q8Z313	TRMA_SALTI	STY3745	trmA	tRNA (uracil-5)-methyltransferase	3
Q8Z8C1	Q8Z8C1_SALTI	STY0793	tolA	tolA protein	3
Q8Z2A5	Q8Z2A5_SALTI	STY4160	tag	3-methyladenine DNA glycosylase I, constitutive	3
Q83SR8	Q83SR8_SALTI	t4621	slt	lytic murein transglycosylase	3
Q8Z728	MAO1_SALTI	STY1494	sfcA	NAD-linked malic enzyme; malate oxidoreductase	3
Q8XGE4	Q8XGE4_SALTI	STY3471	secG	protein-export membrane protein	3
Q8XGK9	Q8XGK9_SALTI	STY0981	rpsA	30S ribosomal protein S1	3
Q8XF03	RL17_SALTI	STY4384	rplQ	50S ribosomal subunit protein L17	3
Q8XF68	Q8XF68_SALTI	STY4725	rnr	ribonuclease R (RNase R)	3
P14169	RFBE_SALTI	STY2298	rfbE	CDP-tyvelose-2-epimerase	3
Q8Z385	Q8Z385_SALTI	STY3642	rep	ATP-dependent DNA helicase	3
Q8Z8Z2	Q8Z8Z2_SALTI	STY0419	proC	pyrroline-5-carboxylate reductase	3
Q8Z7S4	Q8Z7S4_SALTI	STY1085	pqiB	putative secreted protein	3
P0A266	PPIC_SALTI	STY3647	ppiC	peptidyl-prolyl cis-trans isomerase C	3
Q8Z541	ARNC_SALTI	STY2528	pmrF	putative lipopolysaccharide modification protein	3
Q8Z7H6	PEPT_SALTI	STY1267	pepT	aminotripeptidase	3
Q8Z3W6	Q8Z3W6_SALTI	STY3214	pepP	proline aminopeptidase II	3
Q8Z527	NUOH_SALTI	STY2552	nuoH	NADH dehydrogenase I chain H	3
Q8Z747	ABDH_SALTI	STY1467		putative aldehyde dehydrogenase	3
Q8Z125	ARCA_SALTI	STY4805		arginine deiminase	3
P67618	FETP_SALTI	STY3266		conserved hypothetical protein	3
P61481	LOLD_SALTI	STY1258		ABC transporter ATP-binding subunit	3
Q8Z5Q0	MTFA_SALTI	STY2208		conserved hypothetical protein	3
Q8Z7H9	NAGK_SALTI	STY1260		putative ROK-family protein	3
Q8Z788	USPE_SALTI	STY1403		conserved hypothetical protein	3
P67271	YBGI_SALTI	STY0751		conserved hypothetical protein	3
Q8Z7H0	YCFC_SALTI	STY1273		conserved hypothetical protein	3
Q8Z7A9	YCJF_SALTI	STY1377		putative membrane protein	3
Q83SV7	Q83SV7_SALTI	t3284		possible exported protein	3
Q83T10	Q83T10_SALTI	t2164		conserved hypothetical protein	3
Q8XEQ7	Q8XEQ7_SALTI	STY2887		probable major tail tube protein	3
Q8Z1R6	Q8Z1R6_SALTI	STY4466		putative xanthine/uracil permeases family protein	3
Q8Z4F0	Q8Z4F0_SALTI	STY2925		conserved hypothetical protein	3
Q8Z6X8	Q8Z6X8_SALTI	STY1576		putative regulatory protein	3
Q8Z781	Q8Z781_SALTI	STY1419		probable pyruvate-flavodoxin oxidoreductase	3
Q8Z869	Q8Z869_SALTI	STY0880		conserved hypothetical protein	3
Q8Z9N5	NHAA_SALTI	STY0047	nhaA	Na(+)/H(+) antiporter 1	3
Q8Z7I5	Q8Z7I5_SALTI	STY1251	ndh	NADH dehydrogenase	3
Q8Z9G9	MURG_SALTI	STY0148	murG	UDP-N-acetylglucosamine:N-acetylmuramyl- (pentapeptide) pyrophosphoryl-undecaprenol N-acetylglucosamine transferase	3
Q8Z3T9	MLTC_SALTI	STY3267	mltC	membrane-bound lytic murein transglycosylase C	3
Q8XFL0	Q8XFL0_SALTI	STY2537	menB	naphthoate synthase	3
Q8XG39	Q8XG39_SALTI	STY1960	manY	phosphotransferase enzyme II, C component	3
Q8Z8Y2	Q8Z8Y2_SALTI	STY0439	malZ	maltodextrin glucosidase	3
Q8Z2R2	KUP_SALTI	STY3898	kup	membrane transport protein	3
Q8Z0W6	Q8Z0W6_SALTI	STY4884	hsdR	subunit R of type I restriction-modification system	3
P0A1E2	HEMN_SALTI	STY3877	hemN	oxygen-independent coproporphyrinogen III oxidase	3
Q8Z7R7	Q8Z7R7_SALTI	STY1097	helD	helicase IV (75 kD helicase)	3
Q8Z4Q2	Q8Z4Q2_SALTI	STY2752	guaB	inosine-5-monophosphate dehydrogenase	3
Q8Z2B3	SYGB_SALTI	STY4144	glyS	glycine-tRNA synthetase, beta subunit	3
Q8Z8G9	Q8Z8G9_SALTI	STY0708	gltK	glutamate/aspartate transport system permease protein GltK	3
Q8Z553	GLPB_SALTI	STY2514	glpB	anaerobic glycerol-3-phosphate dehydrogenase subunit B	3
P74886	P74886_SALTI	STY0868	glnH	glutamine-binding periplasmic protein precursor	3
Q8Z9A7	GLND_SALTI	STY0237	glnD	[protein-PII] uridylyltransferase	3
Q8Z3X0	GCSP_SALTI	STY3209	gcvP	glycine dehydrogenase (decarboxylating)	3
Q8XFG1	Q8XFG1_SALTI	STY0731	fur	ferric uptake regulation protein	3
Q8Z5U0	Q8Z5U0_SALTI	STY2143	ftnA	ferritin	3
Q8Z592	Q8Z592_SALTI	STY2439	fruA	PTS system, fructose-specific IIBC component	3
Q8Z7J5	Q8Z7J5_SALTI	STY1233	fabD	malonyl CoA-acyl carrier protein transacylase	3
Q8XGA4	E4PD_SALTI	STY3228	epd	D-erythrose 4-phosphate dehydrogenase	3
Q8Z6A8	Q8Z6A8_SALTI	STY1882	envE	putative lipoprotein	3
P64037	EFP_SALTI	STY4694	efp	elongation factor P	3
Q9X6N0	DSBA_SALTI	STY3883	dsbA	thiol:disulfide interchange protein	3
Q8Z2H3	Q8Z2H3_SALTI	STY4064	dfp	conserved hypothetical protein	3
Q8XGM0	Q8XGM0_SALTI	STY0787	cydB	cytochrome d ubiquinol oxidase subunit II	3
Q8Z160	Q8Z160_SALTI	STY4754	cycA	D-serine/D-alanine/glycine transporter	3
P63799	CLS_SALTI	STY1312	cls	cardiolipin synthetase	3
Q8Z7Y3	Q8Z7Y3_SALTI	STY1017	betA	bacteriophage recombination protein	3
Q8Z5G2	Q8Z5G2_SALTI	STY2333	asmA	putative outer membrane assembly protein	3
P0A6B2	ACP_SALTI	STY1235	acpP	acyl carrier protein	3
Q8XFJ5	ACCD_SALTI	STY2597	accD	acetyl-CoA carboxylase beta subunit	3
Q8XG66	Q8XG66_SALTI	STY4766	ytfL	putative membrane protein	2
Q8Z161	Q8Z161_SALTI	STY4752	ytfB	conserved hypothetical protein	2
Q8Z173	Q8Z173_SALTI	STY4736	yjfP	conserved hypothetical protein	2
P0A2B8	RMUC_SALTI	STY3590	yigN	putative membrane protein	2
Q8Z2K3	Q8Z2K3_SALTI	STY3996	yicN	putative exported protein	2
Q8XFZ9	Q8XFZ9_SALTI	STY4247	yhhK	conserved hypothetical protein	2
Q8Z3D5	Q8Z3D5_SALTI	STY3555	yhdA	putative lipoprotein	2
Q8XFI3	RRMT_SALTI	STY3120	ygdE	conserved hypothetical protein	2
Q8XFT1	Q8XFT1_SALTI	STY2841	yfiF	putative RNA methyltransferase	2
Q8XEX6	Q8XEX6_SALTI	STY2853	yfiA	putative sigma(54) modulation protein	2
Q8Z4X2	Q8Z4X2_SALTI	STY2653	yfeD	conserved hypothetical protein	2
Q8Z579	YEJM_SALTI	STY2466	yejM	putative sulphatase	2
P64047	EFPL_SALTI	t0644	yeiP	hypothetical protein	2
Q8Z8B9	Q8Z8B9_SALTI	STY0796	ybgF	putative exported protein	2
Q8Z8H1	Q8Z8H1_SALTI	STY0704	ybeL	conserved hypothetical protein	2
P67538	YBED_SALTI	STY0687	ybeD	conserved hypothetical protein	2
Q8XGS4	Q8XGS4_SALTI	STY0551	ybbO	hypothetical oxidoreductase	2
Q8Z991	METI_SALTI	STY0273	yaeE	putative ABC transporter permease protein	2
Q8Z2G9	Q8Z2G9_SALTI	STY4071	waaQ	lipopolysaccharide core biosynthesis protein	2
Q8Z2G2	Q8Z2G2_SALTI	STY4078	waaJ	lipopolysaccharide 1,2-glucosyltransferase	2
Q8Z2G3	Q8Z2G3_SALTI	STY4077	waaI	lipopolysaccharide 1,3-galactosyltransferase	2
P43112	VEXE_SALTI	STY4651	vexE	Vi polysaccharide export protein	2
P43111	VEXD_SALTI	STY4652	vexD	Vi polysaccharide export inner-membrane protein	2
Q8Z268	USPA_SALTI	STY4212	uspA	universal stress protein A	2
Q8XG55	UGPB_SALTI	STY4254	ugpB	glycerol-3-phosphate-binding periplasmic protein	2
P66009	STHA_SALTI	STY3748	udhA	possible pyridine nucleotide-disulphide oxidoreductase	2
Q8Z1T7	UBIC_SALTI	STY4429	ubiC	chorismate lyase	2
Q04973	VIPB_SALTI	STY4660	tviC	Vi polysaccharide biosynthesis protein, epimerase	2
Q83SS2	Q83SS2_SALTI	t4489	treB	trehalose-specific IIBC component of PTS system	2
Q8Z3V6	Q8Z3V6_SALTI	STY3236	tktA	transketolase	2
Q8Z9R7	Q8Z9R7_SALTI	STY0002	thrA	aspartokinase I/homoserine dehydrogenase I	2
Q8Z755	Q8Z755_SALTI	STY1456	tehB	tellurite resistance protein TehB	2
Q9RHF4	SSB2_SALTI	STY4536	ssB	single strand binding protein	2
Q8Z6P6	Q8Z6P6_SALTI	STY1682	sodC	copper-zinc superoxide dismutase	2
P67564	SYS_SALTI	STY0961	serS	seryl-tRNA synthetase	2
Q8Z2D7	Q8Z2D7_SALTI	STY4114	selB	selenocysteine-specific elongation factor	2
Q8XGX9	Q8XGX9_SALTI	STY0446	secF	protein-export membrane protein SecF	2
Q8Z586	Q8Z586_SALTI	STY2451	rtn	rtn protein	2
P66492	RS19_SALTI	STY4362	rpsS	30S ribosomal subunit protein S19	2
P66432	RS15_SALTI	STY3464	rpsO	30S ribosomal subunit protein S15	2
P0A7S7	RS12_SALTI	STY4350	rpsL	30S ribosomal subunit protein S12	2
Q8Z1X8	RL24_SALTI	STY4369	rplX	50S ribosomal subunit protein L24	2
Q8XGP4	RL18_SALTI	STY4374	rplR	50S ribosomal subunit protein L18	2
P66693	RPIA_SALTI	STY3219	rpiA	ribose 5-phosphate isomerase	2
Q8Z995	Q8Z995_SALTI	STY0262	rof	ROF protein	2
Q8Z758	Q8Z758_SALTI	STY1453	rimL	ribosomal-protein-serine acetyltransferase	2
Q8XG31	Q8XG31_SALTI	STY0054	ribF	riboflavin biosynthesis protein RibF	2
Q8Z5J2	Q8Z5J2_SALTI	STY2291	rfbP	undecaprenyl-phosphate galactosephosphotransferase	2
Q8Z5I2	Q8Z5I2_SALTI	STY2304	rfbC	dTDP-4-dehydrorhamnose 3,5-epimerase	2
Q8XEW9	HLDE_SALTI	STY3379	rfaE	ADP-heptose synthase	2
Q8Z4I3	Q8Z4I3_SALTI	STY2870	recN	DNA repair protein	2
Q8Z3X7	Q8Z3X7_SALTI	STY3198	recJ	single-stranded DNA-specific exonuclease	2
Q8XFM3	Q8XFM3_SALTI	STY3895	rbsC	high affinity ribose transport protein	2
Q8Z3H8	RBFA_SALTI	STY3466	rbfA	ribosome-binding factor A (P15B protein)	2
Q8Z334	PUR2_SALTI	STY3710	purD	phosphoribosylglycineamide synthetase	2
Q8XEZ0	Q8XEZ0_SALTI	STY3501	ptsN	nitrogen regulatory IIA protein	2
P0AA08	PTHP_SALTI	STY2667	ptsH	phosphocarrier protein HPr	2
Q8Z7B2	Q8Z7B2_SALTI	STY1373	pspC	phage shock protein C	2
Q8XGR2	Q8XGR2_SALTI	STY1372	pspB	phage shock protein B	2
P60318	PROQ_SALTI	STY1977	proP	ProP effector	2
Q8Z7H7	POTA_SALTI	STY1266	potA	spermidine/putrescine transport ATP-binding protein PotA (ABC superfamily)	2
P65693	K6PF_SALTI	STY3809	pfkA	6-phosphofructokinase	2
P60801	PDXB_SALTI	STY2601	pdxB	erythronate-4-phosphate dehydrogenase	2
Q8Z9C3	PCNB_SALTI	STY0209	pcnB	poly(A) polymerase	2
Q8Z8I4	Q8Z8I4_SALTI	STY0677	pagP	antimicrobial peptide resistance and lipid A acylation protein	2
Q8XF66	Q8XF66_SALTI	STY3749	oxyR	hydrogen peroxide-inducible regulon activator	2
Q8Z7D1	Q8Z7D1_SALTI	STY1346	osmB	osmotically inducible lipoprotein B precursor	2
Q8Z1R2	ACTP_SALTI	STY4471		Sodium:solute symporter family protein	2
Q8Z4Y9	FADI_SALTI	STY2621		putative 3-ketoacyl-CoA thiolase	2
Q8Z7E2	OMPW_SALTI	STY1319		putative outer membrane protein	2
Q8Z127	OTCC_SALTI	STY4803		ornithine carbamoyltransferase	2
Q8Z7D5	RLUB_SALTI	STY1331		putative pseudouridine synthase	2
P0A2L2	YJBQ_SALTI	STY4446		conserved hypothetical protein	2
P67342	YMDB_SALTI	STY1184		conserved hypothetical protein	2
Q8XEU2	YNFB_SALTI	STY1560		putative secreted protein	2
Q8XGR5	ZAPA_SALTI	STY3216		conserved hypothetical protein	2
Q83T45	Q83T45_SALTI	t0993		hypothetical protein	2
Q8XER7	Q8XER7_SALTI	STY1245		putative protein kinase C inhibitor	2
Q8XEX5	Q8XEX5_SALTI	STY3254		putative membrane protein	2
Q8XF07	Q8XF07_SALTI	STY0928		putative oxidoreductase	2
Q8XF87	Q8XF87_SALTI	STY3455		putative acetyltransferase	2
Q8XFW4	Q8XFW4_SALTI	STY1343		conserved hypothetical protein	2
Q8XG11	Q8XG11_SALTI	STY1787		conserved hypothetical protein	2
Q8XG36	Q8XG36_SALTI	STY1330		conserved hypothetical protein	2
Q8XG86	Q8XG86_SALTI	STY2622		conserved hypothetical protein	2
Q8XGR1	Q8XGR1_SALTI	STY3411		conserved hypothetical protein	2
Q8XH07	Q8XH07_SALTI	STY3452		conserved hypothetical protein	2
Q8XH19	Q8XH19_SALTI	STY2734		putative membrane protein	2
Q8Z254	Q8Z254_SALTI	STY4237		putative membrane protein	2
Q8Z363	Q8Z363_SALTI	STY3670		possible lipoprotein	2
Q8Z3Q5	Q8Z3Q5_SALTI	STY3330		possible oxidoreductase	2
Q8Z3Y0	Q8Z3Y0_SALTI	STY3194		possible lipoprotein	2
Q8Z3Y7	Q8Z3Y7_SALTI	STY3182		hypothetical protein (assiciated with virulence)	2
Q8Z488	Q8Z488_SALTI	STY3026		hypothetical protein	2
Q8Z4N7	Q8Z4N7_SALTI	STY2778		putative lipoprotein	2
Q8Z5D1	Q8Z5D1_SALTI	STY2372		putative hydrolase	2
Q8Z5Y1	Q8Z5Y1_SALTI	STY2079		putative exported protein	2
Q8Z625	Q8Z625_SALTI	STY2036		putative bacteriophage protein	2
Q8Z674	Q8Z674_SALTI	STY1958		putative membrane protein	2
Q8Z798	Q8Z798_SALTI	STY1392		hypothetical protein	2
Q8Z7I9	Q8Z7I9_SALTI	STY1246		putative lipoprotein	2
Q8Z7S7	Q8Z7S7_SALTI	STY1081		conserved hypothetical protein	2
Q8Z7X6	Q8Z7X6_SALTI	STY1026		putative methyltransferase	2
Q8Z7X7	Q8Z7X7_SALTI	STY1025		conserved hypothetical bacteriophage protein	2
Q8Z8N6	Q8Z8N6_SALTI	STY0605		putative membrane protein	2
Q8Z8R8	Q8Z8R8_SALTI	STY0554		putative membrane protein	2
Q8Z997	Q8Z997_SALTI	STY0260		conserved hypothetical protein	2
Q8XFG9	Q8XFG9_SALTI	STY2788	nifU	NifU-like protein	2
Q8Z9F6	Q8Z9F6_SALTI	STY0167	nadC	nicotinate-nucleotide pyrophosphorylase	2
P65455	MURA_SALTI	STY3486	murA	UDP-N-acetylglucosamine 1-carboxyvinyltransferase	2
Q9ZI82	Q9ZI82_SALTI	STY2097	msbB	lipid A acyltransferase	2
P63360	MSBA_SALTI	STY0985	msbA	probable transport ATP-binding protein MsbA	2
P66765	METK_SALTI	STY3243	metK	S-adenosylmethionine synthetase	2
Q8Z7L8	OPGH_SALTI	STY1188	mdoH	periplasmic glucans biosynthesis protein MdoH	2
Q8Z8H5	SYL_SALTI	STY0699	leuS	leucyl-tRNA synthetase	2
Q8Z667	Q8Z667_SALTI	STY1972	kdgR	transcriptional regulator KdgR	2
Q8Z6H1	Q8Z6H1_SALTI	STY1793	katE	catalase HPII	2
Q8Z1V7	Q8Z1V7_SALTI	STY4404	iclR	acetate operon repressor	2
Q8Z2L8	IBPB_SALTI	STY3970	hslS	heat shock protein B	2
P64395	IHFB_SALTI	STY0982	himD	integration host factor beta-subunit (IHF-beta)	2
P0A1S1	IHFA_SALTI	STY1771	himA	integration host factor alpha-subunit	2
Q8Z8T2	HEMH_SALTI	STY0533	hemH	ferrochelatase	2
Q8XG23	Q8XG23_SALTI	STY1203	grxB	glutaredoxin 2	2
P0A1P3	GPDA_SALTI	STY4095	gpsA	glycerol-3-phosphate dehydrogenase	2
P63222	GMHA_SALTI	STY0355	gmhA	phosphoheptose isomerase	2
Q8XG82	Q8XG82_SALTI	STY0709	gltJ	glutamate/aspartate transport system permease protein GltJ	2
Q8Z6F6	DHE4_SALTI	STY1815	gdhA	NADP-specific glutamate dehydrogenase	2
Q8XEL2	Q8XEL2_SALTI	STY1298	galU	glucose-1-phosphate uridylyltransferase	2
Q8XEV6	Q8XEV6_SALTI	STY3244	galP	galactose-proton symport (galactose transporter)	2
Q8Z8B0	GAL1_SALTI	STY0807	galK	galactokinase	2
Q8Z787	FNR_SALTI	STY1404	fnr	fumarate and nitrate reduction regulatory protein	2
Q8XEQ8	Q8XEQ8_SALTI	STY2784	fdx	ferredoxin	2
Q8XFL1	Q8XFL1_SALTI	STY3305	exuT	hexuronate transporter	2
Q8Z8L1	Q8Z8L1_SALTI	STY0640	entE	2,3-dihydroxybenzoate-AMP ligase	2
P63994	DSBB_SALTI	STY1936	dsbB	disulfide bond formation protein B	2
P0A1Q5	DNAB_SALTI	STY4442	dnaB	replicative DNA helicase	2
Q8XEM4	DJLA_SALTI	STY0109	djlA	DnaJ-like protein	2
Q8Z0U3	DEOC_SALTI	STY4918	deoC	deoxyribose-phosphate aldolase	2
Q8XEX3	Q8XEX3_SALTI	STY3529	degS	serine protease	2
Q8Z4S2	DAPE_SALTI	STY2721	dapE	succinyl-diaminopimelate desuccinylase	2
P69916	CSRA_SALTI	STY2947	csrA	carbon storage regulator	2
Q8XGU4	Q8XGU4_SALTI	STY0678	cspE	cold shock-like protein cspE	2
Q8XFC5	Q8XFC5_SALTI	STY4934	creA	conserved hypothetical protein	2
Q8XGP0	Q8XGP0_SALTI	STY1769	btuE	putative glutathione peroxidase/vitamin B12 transport periplasmic protein BtuE	2
Q8Z1Y0	Q8Z1Y0_SALTI	STY4355	bfr	bacterioferritin	2
Q8Z6F9	ASTC_SALTI	STY1811	astC	succinylornithine transaminase	2
P0A1B6	AROF_SALTI	STY2857	aroF	phospho-2-dehydro-3-deoxyheptonate aldolase, tyr-sensitive	2
Q8Z5V7	SYR_SALTI	STY2117	argS	arginyl-tRNA synthetase	2
P0A1A4	ALR1_SALTI	STY4443	alr	alanine racemase	2
P0A198	UBIB_SALTI	STY3587	aarF	ubiquinone biosynthesis protein	2
Q8XGN0	Q8XGN0_SALTI	STY4770	ytfP	conserved hypothetical protein	1
Q8Z3Z8	Q8Z3Z8_SALTI	STY3164	yqeF	probable acetyl-CoA acetyltransferase	1
Q8XER8	Q8XER8_SALTI	STY2192	yodD	conserved hypothetical protein	1
Q8Z863	GSIB_SALTI	STY0888	yliB	putative ABC transporter periplasmic binding protein	1
Q8Z182	RLMB_SALTI	STY4726	yjfH	probable tRNA/rRNA methyltransferase	1
P0A1U1	YIGI_SALTI	STY3603	yigI	conserved hypothetical protein	1
Q8XG63	Q8XG63_SALTI	STY3556	yhdH	possible oxidoreductase	1
Q8XGM3	Q8XGM3_SALTI	STY2783	yfhJ	conserved hypothetical protein	1
Q8Z5C1	YEHT_SALTI	STY2388	yehT	putative two-component system response regulator	1
Q8Z8M4	Q8Z8M4_SALTI	STY0621	ybdF	conserved hypothetical protein	1
Q8Z8S4	COPA_SALTI	STY0544	ybaR	copper-transporting ATPase	1
P67552	YAEP_SALTI	STY0263	yaeP	conserved hypothetical protein	1
Q8Z9A4	RSEP_SALTI	STY0246	yaeL	putative membrane protein	1
Q8Z993	Q8Z993_SALTI	STY0270	yaeB	conserved hypothetical protein	1
P67694	YACF_SALTI	STY0161	yacF	conserved hypothetical protein	1
Q8Z7N9	WRBA_SALTI	STY1155	wrbA	trp repressor binding protein	1
P0A2K6	UBIE_SALTI	STY3589	ubiE	ubiquinone/menaquinone biosynthesis methyltransferase UbiE	1
Q04971	TVIA_SALTI	STY4662	tviA	Vi polysaccharide biosynthesis protein	1
P0A2P3	SYW_SALTI	STY4315	trpS	tryptophanyl-tRNA synthetase	1
Q8Z2F4	TDH_SALTI	STY4087	tdh	threonine 3-dehydrogenase	1
Q8Z4G5	Q8Z4G5_SALTI	STY2904	tctD	transcriptional regulator	1
Q8Z6N6	Q8Z6N6_SALTI	STY1698	ssaU	putative type III secretion protein	1
Q8Z0T9	SMP_SALTI	STY4924	smp	putative membrane protein	1
P65837	RLUD_SALTI	STY2851	sfhB	ftsH suppressor protein SfhB	1
Q8Z434	Q8Z434_SALTI	STY3110	sdaB	L-serine dehydratase 2 (L-serine deaminase 2)	1
P66410	RS14_SALTI	STY4371	rpsN	30S ribosomal subunit protein S14	1
P0A2F1	RPOE_SALTI	STY2833	rpoE	RNA polymerase sigma-E factor (sigma-24)	1
P0A2A8	RL30_SALTI	STY4376	rpmD	50S ribosomal subunit protein L30	1
P66132	RL27_SALTI	STY3482	rpmA	50S ribosomal subunit protein L27	1
P0A2C4	RNPH_SALTI	STY4060	rph	RNase PH	1
Q8Z0T3	Q8Z0T3_SALTI	STY4933	rob	right origin-binding protein	1
Q8Z7C9	RNB_SALTI	STY1350	rnb	exoribonuclease II	1
Q8Z7J7	RLUC_SALTI	STY1227	rluC	ribosomal large subunit pseudouridine synthase C (EC 4.2.1.70)	1
Q8Z5I8	Q8Z5I8_SALTI	STY2295	rfbU	putative glycosyltransferase	1
Q8Z5I9	Q8Z5I9_SALTI	STY2294	rfbN	putative rhamnosyltransferase	1
Q8Z5I3	Q8Z5I3_SALTI	STY2303	rfbI	putative reductase RfbI	1
Q8Z3C2	Q8Z3C2_SALTI	STY3582	rfaH	transcriptional activator	1
Q8Z420	Q8Z420_SALTI	STY3131	recD	exonuclease V alpha-subunit	1
Q56127	RCSB_SALTI	STY2495	rcsB	regulator of capsule synthesis B component	1
Q8Z5W9	Q8Z5W9_SALTI	STY2096	pykA	pyruvate kinase A	1
Q8Z411	Q8Z411_SALTI	STY3144	ptsP	phosphoenolpyruvate-protein phosphotransferase	1
Q8Z2P5	Q8Z2P5_SALTI	STY3926	pstS	periplasmic phosphate-binding protein	1
P63366	PSTB_SALTI	STY3929	pstB	phosphate transport ATP-binding protein	1
Q8XFW5	Q8XFW5_SALTI	STY2845	pssA	CDP-diacylglycerol-serine O-phosphatidyltransferase	1
Q8Z7B3	Q8Z7B3_SALTI	STY1371	pspA	phage shock protein A	1
Q8Z164	PRIB_SALTI	STY4748	priB	primosomal replication protein N	1
P0A2C8	POTD_SALTI	STY1262	potD	spermidine/putrescine-binding periplasmic protein precursor	1
Q8XFX0	Q8XFX0_SALTI	STY0432	phoB	phosphate regulon transcriptional regulatory protein PhoB	1
Q8XFD0	PGSA_SALTI	STY2153	pgsA	phosphotidylglycerophosphate synthetase	1
Q8Z6H7	Q8Z6H7_SALTI	STY1785	pfkB	6-phosphofructokinase isozyme	1
Q9L6L4	PEPQ_SALTI	STY3576	pepQ	proline dipeptidase	1
Q8Z6Q2	PDXH_SALTI	STY1674	pdxH	pyridoxamine 5-phosphate oxidase	1
P0A2U1	OGT_SALTI	STY1405	ogt	O6-methylguanine-DNA-alkyltransferase	1
Q8Z530	NUON_SALTI	STY2546	nuoN	NADH dehydrogenase I chain N	1
Q8Z529	Q8Z529_SALTI	STY2547	nuoM	NADH dehydrogenase I chain M	1
Q8Z3L5	ALX_SALTI	STY3404		possible drug efflux protein	1
Q8XFX8	CMOA_SALTI	STY2113		conserved hypothetical protein	1
P64163	FTSB_SALTI	STY3056		conserved hypothetical protein	1
Q8Z3U6	RDGB_SALTI	STY3256		conserved hypothetical protein	1
P58587	YBHK_SALTI	STY0835		conserved hypothetical protein	1
P64502	YEBO_SALTI	STY1969		putative exported protein	1
P60816	YFBU_SALTI	STY2565		conserved hypothetical protein	1
Q83SU2	Q83SU2_SALTI	t3751		conserved hypothetical protein	1
Q83T49	Q83T49_SALTI	t0872		hypothetical protein	1
Q8XEN7	Q8XEN7_SALTI	STY2888		putative bacteriophage major tail sheath protein	1
Q8XFD7	Q8XFD7_SALTI	STY1072		hypothetical prophage protein	1
Q8XFR8	Q8XFR8_SALTI	STY3410		putative membrane protein	1
Q8XFZ4	Q8XFZ4_SALTI	STY2112		putative membrane protein	1
Q8XGB1	Q8XGB1_SALTI	STY2683		conserved hypothetical protein	1
Q8XGH1	Q8XGH1_SALTI	STY2561		putative aminotransferase	1
Q8Z114	Q8Z114_SALTI	STY4818		putative inner membrane protein	1
Q8Z115	Q8Z115_SALTI	STY4817		putative inner membrane protein	1
Q8Z1E0	Q8Z1E0_SALTI	STY4636		DNA adenine methylase	1
Q8Z1G0	Q8Z1G0_SALTI	STY4613		probable phage baseplate assembly protein	1
Q8Z1S2	Q8Z1S2_SALTI	STY4458		large repetitive protein	1
Q8Z2D9	Q8Z2D9_SALTI	STY4112		putative glutathione transferase	1
Q8Z361	Q8Z361_SALTI	STY3672		hypothetical protein	1
Q8Z383	Q8Z383_SALTI	STY3644		probable uridine phosphorylase	1
Q8Z3F9	Q8Z3F9_SALTI	STY3506		conserved hypothetical protein	1
Q8Z3H1	Q8Z3H1_SALTI	STY3480		probable GTP-binding protein	1
Q8Z3Y8	Q8Z3Y8_SALTI	STY3179		outer membrane protein (associated with virulence)	1
Q8Z482	Q8Z482_SALTI	STY3037		possible LysR-family transcriptional regulator	1
Q8Z4L7	Q8Z4L7_SALTI	STY2811		putative sensor kinase protein	1
Q8Z632	Q8Z632_SALTI	STY2029		putative bacteriophage protein	1
Q8Z638	Q8Z638_SALTI	STY2023		putative bacteriophage protein	1
Q8Z6E4	Q8Z6E4_SALTI	STY1839		putative transcriptional regulator	1
Q8Z718	Q8Z718_SALTI	STY1514		putative regulatory protein	1
Q8Z7J3	Q8Z7J3_SALTI	STY1238		putative secreted protein	1
Q8Z7S2	Q8Z7S2_SALTI	STY1089		conserved hypothetical protein	1
Q8Z828	Q8Z828_SALTI	STY0934		putative membrane protein	1
Q8Z8F7	Q8Z8F7_SALTI	STY0726		putative lipoprotein	1
Q8Z8R7	Q8Z8R7_SALTI	STY0556		outer membrane protein	1
Q8Z8S1	Q8Z8S1_SALTI	STY0548		putative ABC transporter ATP-binding protein	1
Q8Z938	Q8Z938_SALTI	STY0353		possible hydrolase	1
Q8Z7F9	Q8Z7F9_SALTI	STY1288	narG	respiratory nitrate reductase 1 alpha chain	1
Q8XFB3	Q8XFB3_SALTI	STY0719	nagD	NagD protein	1
P60216	MTNN_SALTI	STY0229	mtn	MTA/SAH nucleosidase	1
Q8Z8A7	Q8Z8A7_SALTI	STY0811	modF	putative molybdenum transport ATP-binding protein ModF (photorepair protein PhrA)	1
Q8Z4G7	Q8Z4G7_SALTI	STY2900	mig14	putative transcriptional regulator	1
Q8Z186	MIAA_SALTI	STY4717	miaA	tRNA delta-2-isopentenylpyrophosphate (IPP) transferase	1
Q8Z5C3	SYM_SALTI	STY2384	metG	methionyl-tRNA synthetase	1
P58485	MENC_SALTI	STY2536	menC	O-succinylbenzoate-CoA synthase	1
Q8Z1T8	Q8Z1T8_SALTI	STY4428	malM	maltose operon periplasmic protein	1
Q8Z3X8	SYK1_SALTI	STY3196	lysS	lysyl tRNA synthetase (LysRS)	1
Q8Z8G7	LNT_SALTI	STY0711	lnt	apolipoprotein N-acyltransferase	1
P0A194	LIVG_SALTI	STY4251	livG	high-affinity branched-chain amino acid transport ATP-binding protein	1
Q83T09	Q83T09_SALTI	t2173	kdpD	sensor protein KdpD	1
Q8Z4B8	Q8Z4B8_SALTI	STY2971	hycE	formate hydrogenlyase subunit 5	1
Q8Z896	HUTH_SALTI	STY0824	hutH	histidine ammonia-lyase	1
P58479	HTPG_SALTI	STY0531	htpG	heat shock protein HtpG	1
Q8Z4M3	HMP_SALTI	STY2803	hmpA	flavohemoprotein (haemoglobin-like protein)	1
Q8Z727	HLYE_SALTI	STY1498	hlyE	haemolysin HlyE	1
Q8Z9J4	RAPA_SALTI	STY0111	hepA	probable ATP-dependent helicase HepA	1
Q8Z8N5	Q8Z8N5_SALTI	STY0606	gtrB	bactoprenol glucosyl transferase	1
Q8Z6Q4	Q8Z6Q4_SALTI	STY1671	gst	glutathione S-transferase	1
P0A2K4	SYE_SALTI	STY2654	gltX	glutamyl-tRNA synthetase	1
Q8Z228	Q8Z228_SALTI	STY4280	glpR	glycerol-3-phosphate regulon repressor	1
P0A1P7	GLNA_SALTI	STY3874	glnA	glutamine synthetase	1
Q8XEN0	Q8XEN0_SALTI	STY0141	ftsL	cell division protein FtsL	1
Q8Z3H3	RRMJ_SALTI	STY3475	ftsJ	cell division protein	1
Q8XFM6	Q8XFM6_SALTI	STY0152	ftsA	cell division protein FtsA	1
P66739	RRF_SALTI	STY0242	frr	ribosome recycling factor	1
Q8XF76	Q8XF76_SALTI	STY0974	focA	probable formate transporter (formate channel)	1
P0A1L2	FLIO_SALTI	STY2186	fliO	flagellar protein FliO	1
Q8Z5R4	Q8Z5R4_SALTI	STY2185	fliN	flagellar motor switch protein FliN	1
P0A1N5	FLHE_SALTI	STY2121	flhE	flagellar protein FlhE precursor	1
Q8Z8F3	Q8Z8F3_SALTI	STY0732	fldA	flavodoxin 1	1
Q8XGZ2	Q8XGZ2_SALTI	STY4753	fklB	probable FkbP-type peptidyl-prolyl cis-trans isomerase	1
Q8Z2U5	Q8Z2U5_SALTI	STY3841	fdoH	formate dehydrogenase-O beta subunit	1
P64106	FABA_SALTI	STY1088	fabA	D-3-hydroxydecanoyl-(acyl carrier-protein)	1
Q8Z7Y4	Q8Z7Y4_SALTI	STY1016	exo	exonuclease	1
Q8Z4T7	Q8Z4T7_SALTI	STY2701	eutN	putative ethanolamine utilization protein EutN	1
Q8Z2L4	SDHD_SALTI	STY3977	dsdA	D-serine dehydratase	1
Q8Z9A0	Q8Z9A0_SALTI	STY0254	dnaE	DNA polymerase III, alpha chain	1
Q8Z2N6	DNAA_SALTI	STY3940	dnaA	chromosomal replication initiator protein	1
Q8XF46	TYPH_SALTI	STY4919	deoA	thymidine phosphorylase	1
Q8Z9A8	DAPD_SALTI	STY0236	dapD	2,3,4,5-tetrahydropyridine-2-carboxylate N-succinyltransferase	1
Q8Z4R8	DAPA_SALTI	STY2727	dapA	dihydrodipicolinate synthase	1
Q8Z8S3	CUER_SALTI	STY0545	cueR	copper efflux regulator	1
Q8Z5U9	Q8Z5U9_SALTI	STY2129	cheW	purine binding chemotaxis protein	1
P63262	CBPA_SALTI	STY1148	cbpA	curved DNA-binding protein	1
Q8Z4M2	Q8Z4M2_SALTI	STY2804	cadC	transcriptional activator cadC	1
Q8Z445	Q8Z445_SALTI	STY3096	barA	sensor protein	1
Q8Z5F3	Q8Z5F3_SALTI	STY2344	baeR	putative two-component system response regulator	1
Q8Z2C2	Q8Z2C2_SALTI	STY4133	avtA	valine--pyruvate aminotransferase	1
Q8Z1W5	AROE_SALTI	STY4396	aroE	shikimate dehydrogenase	1
Q8Z9F5	Q8Z9F5_SALTI	STY0168	ampD	AmpD protein (anhydro-N-acetylmuramyl-tripeptide amidase)	1
Q8Z990	METN1_SALTI	STY0274	abc	putative ABC transporter ATP-binding protein	1
